# Supplementary material for: Malignancy Risk Within Hyperfunctioning Thyroid Nodules: Clinicopathologic Features and Diagnostic Implications
Source: Diagnostics (Basel). 2026 Jul 18;16(14):2249. doi: 10.3390/diagnostics16142249 (PMC13409719; doi:10.3390/diagnostics16142249)
Supplement: Supplementary file 1 [file diagnostics-16-02249-s001.zip]

Archive with 1 entries (1 files):
- diagnostics-4395592-supplementary.pdf
